# Supplementary material for: Differential Expression of Arabinogalactan in Response to Inclination in Stem of Pinus radiata Seedlings
Source: Plants (Basel). 2022 Apr 28;11(9):1190. doi: 10.3390/plants11091190 (PMC9104628; doi:10.3390/plants11091190)
Supplement: Supplementary file 1 [file plants-11-01190-s001.zip]

Archive with 6 entries (6 files):
- supplementary figure 1.TIF
- Supplementary figure 2.TIF
- Supplementary figure 3.TIF
- Supplementary figure 4.TIF
- Supplementay figure 5.png
- Table S1.xls
