# Supplementary material for: Differential Expression of Arabinogalactan in Response to Inclination in Stem of Pinus radiata Seedlings
Source: Plants (Basel). 2022 Apr 28;11(9):1190. doi: 10.3390/plants11091190 (PMC9104628; doi:10.3390/plants11091190)
Supplement: Supplementary file 1 [file plants-11-01190-s001.zip › Table S1.xls]

## Sheet: Hoja1
Table S1. Putative FLAs identified in Plants
FLA name	Specie	Gene	Data base
PrFLA1	Pinus radiata	BioProject ID PRJNA822053	NCBI
PrFLA2	Pinus radiata	BioProject ID PRJNA822053	NCBI
PrFLA3	Pinus radiata	BioProject ID PRJNA822053	NCBI
PrFLA4	Pinus radiata	BioProject ID PRJNA822053	NCBI
PrFLA5	Pinus radiata	BioProject ID PRJNA822053	NCBI
PrFLA6	Pinus radiata	BioProject ID PRJNA822053	NCBI
PrFLA7	Pinus radiata	BioProject ID PRJNA822053	NCBI
PrFLA8	Pinus radiata	BioProject ID PRJNA822053	NCBI
PrFLA9	Pinus radiata	BioProject ID PRJNA822053	NCBI
PrFLA10	Pinus radiata	BioProject ID PRJNA822053	NCBI
PrFLA11	Pinus radiata	BioProject ID PRJNA822053	NCBI
PrFLA12	Pinus radiata	BioProject ID PRJNA822053	NCBI
AtrFLA1	Amborella trichopoda	scaffold00028.84	Phytozome
AtrFLA2	Amborella trichopoda	scaffold00002.569	Phytozome
AtrFLA3	Amborella trichopoda	scaffold00393.1	Phytozome
AtrFLA4	Amborella trichopoda	scaffold00012.127	Phytozome
AtrFLA5	Amborella trichopoda	scaffold00024.68	Phytozome
AtrFLA6	Amborella trichopoda	scaffold00001.224	Phytozome
AtrFLA7	Amborella trichopoda	scaffold00001.234	Phytozome
AtrFLA8	Amborella trichopoda	scaffold00007.129	Phytozome
AtrFLA9	Amborella trichopoda	scaffold00069.206	Phytozome
AtrFLA10	Amborella trichopoda	scaffold00004.170	Phytozome
AtrFLA11	Amborella trichopoda	scaffold00006.127	Phytozome
AtrFLA12	Amborella trichopoda	scaffold00024.69	Phytozome
EgrFLA1	Eucaliptus grandis	Eucgr.B02486	Phytozome
EgrFLA2	Eucaliptus grandis	Eucgr.J00938	Phytozome
EgrFLA3	Eucaliptus grandis	Eucgr.A01158	Phytozome
EgrFLA4	Eucaliptus grandis	Eucgr.B02370	Phytozome
EgrFLA5	Eucaliptus grandis	Eucgr.A02551	Phytozome
EgrFLA6	Eucaliptus grandis	Eucgr.A01871	Phytozome
EgrFLA7	Eucaliptus grandis	Eucgr.A01074	Phytozome
EgrFLA8	Eucaliptus grandis	Eucgr.K00711	Phytozome
EgrFLA9	Eucaliptus grandis	Eucgr.B03801	Phytozome
EgrFLA10	Eucaliptus grandis	Eucgr.F02049	Phytozome
EgrFLA11	Eucaliptus grandis	Eucgr.F03689	Phytozome
EgrFLA12	Eucaliptus grandis	Eucgr.H00875	Phytozome
EgrFLA13	Eucaliptus grandis	Eucgr.C02101	Phytozome
EgrFLA14	Eucaliptus grandis	Eucgr.G02206	Phytozome
EgrFLA15	Eucaliptus grandis	Eucgr.G02208	Phytozome
EgrFLA16	Eucaliptus grandis	Eucgr.G02210	Phytozome
EgrFLA17	Eucaliptus grandis	Eucgr.A01741	Phytozome
EgrFLA19	Eucaliptus grandis	Eucgr.K00086	Phytozome
EgrFLA20	Eucaliptus grandis	Eucgr.H00590.1	Phytozome
PtFLA1	Populus trichocarpa	Potri.010G244900	Phytozome
PtFLA2	Populus trichocarpa	Potri.009G012200	Phytozome
PtFLA3	Populus trichocarpa	Potri.013G120600	Phytozome
PtFLA4	Populus trichocarpa	Potri.013G152200	Phytozome
PtFLA5	Populus trichocarpa	Potri.011G093500	Phytozome
PtFLA6	Populus trichocarpa	Potri.006G200300	Phytozome
PtFLA7	Populus trichocarpa	Potri.006G129200	Phytozome
PtFLA8	Populus trichocarpa	Potri.016G066500	Phytozome
PtFLA9	Populus trichocarpa	Potri.016G088700	Phytozome
PtFLA10	Populus trichocarpa	Potri.015G129400	Phytozome
PtFLA12	Populus trichocarpa	Potri.002G223300	Phytozome
PtFLA13	Populus trichocarpa	Potri.019G122600	Phytozome
PtFLA14	Populus trichocarpa	Potri.019G120800	Phytozome
PtFLA15	Populus trichocarpa	Potri.019G093300	Phytozome
PtFLA16	Populus trichocarpa	Potri.014G168100	Phytozome
PtFLA17	Populus trichocarpa	Potri.014G071700	Phytozome
PtFLA18	Populus trichocarpa	Potri.014G162900	Phytozome
PtFLA19	Populus trichocarpa	Potri.008G012400	Phytozome
PtFLA20	Populus trichocarpa	Potri.001G320800	Phytozome
PtFLA21	Populus trichocarpa	Potri.001G037800	Phytozome
PtFLA22	Populus trichocarpa	Potri.001G367900	Phytozome
PtFLA23	Populus trichocarpa	Potri.012G127900	Phytozome
PtFLA24	Populus trichocarpa	Potri.001G440800	Phytozome
PtFLA26	Populus trichocarpa	Potri.006G276200	Phytozome
PtFLA27	Populus trichocarpa	Potri.012G015000	Phytozome
PtFLA28	Populus trichocarpa	Potri.013G014200	Phytozome
PtFLA29	Populus trichocarpa	Potri.019G121200	Phytozome
PtFLA30	Populus trichocarpa	Potri.006G174900	Phytozome
PtFLA32	Populus trichocarpa	Potri.019G123200	Phytozome
PtFLA33	Populus trichocarpa	Potri.019G120900	Phytozome
PtFLA34	Populus trichocarpa	Potri.004G210600	Phytozome
PtFLA35	Populus trichocarpa	Potri.019G123000	Phytozome
PtFLA37	Populus trichocarpa	Potri.019G002300	Phytozome
PtFLA38	Populus trichocarpa	Potri.018G097000	Phytozome
PtFLA39	Populus trichocarpa	Potri.013G151300	Phytozome
PtFLA40	Populus trichocarpa	Potri.013G151400	Phytozome
PtFLA41	Populus trichocarpa	Potri.019G008400	Phytozome
PtFLA42	Populus trichocarpa	Potri.017G111600	Phytozome
PtFLA43	Populus trichocarpa	Potri.019G122800	Phytozome
PtFLA44	Populus trichocarpa	Potri.005G079500	Phytozome
PtFLA45	Populus trichocarpa	Potri.019G121100	Phytozome
PtFLA46	Populus trichocarpa	Potri.009G012100	Phytozome
PtFLA47	Populus trichocarpa	Potri.013G151500	Phytozome
PtFLA48	Populus trichocarpa	Potri.015G013300	Phytozome
PtFLA49	Populus trichocarpa	Potri.019G121300	Phytozome
PtFLA50	Populus trichocarpa	Potri.019G123100	Phytozome
PtFLA51	Populus trichocarpa	Potri.019G049600	Phytozome
PtFLA52	Populus trichocarpa	Potri.T118500	Phytozome
PtFLA53	Populus trichocarpa	Potri.012G006200	Phytozome
AtFLA1	Arabidopsis thaliana	AT5G55730	Phytozome
AtFLA2	Arabidopsis thaliana	AT4G12730	Phytozome
AtFLA3	Arabidopsis thaliana	AT2G24450	Phytozome
AtFLA4	Arabidopsis thaliana	AT3G46550	Phytozome
AtFLA5	Arabidopsis thaliana	AT4G31370	Phytozome
AtFLA6	Arabidopsis thaliana	AT2G20520	Phytozome
AtFLA7	Arabidopsis thaliana	AT2G04780	Phytozome
AtFLA8	Arabidopsis thaliana	AT2G45470	Phytozome
AtFLA9	Arabidopsis thaliana	AT1G03870	Phytozome
AtFLA10	Arabidopsis thaliana	AT3G60900	Phytozome
AtFLA11	Arabidopsis thaliana	AT5G03170	Phytozome
AtFLA12	Arabidopsis thaliana	AT5G60490	Phytozome
AtFLA13	Arabidopsis thaliana	AT5G44130	Phytozome
AtFLA14	Arabidopsis thaliana	AT3G12660	Phytozome
AtFLA15	Arabidopsis thaliana	AT3G52370	Phytozome
AtFLA16	Arabidopsis thaliana	AT2G35860	Phytozome
AtFLA17	Arabidopsis thaliana	AT5G06390	Phytozome
AtFLA18	Arabidopsis thaliana	AT3G11700	Phytozome
AtFLA19	Arabidopsis thaliana	AT1G15190	Phytozome
AtFLA20	Arabidopsis thaliana	AT5G40940	Phytozome
AtFLA21	Arabidopsis thaliana	AT5G06920	Phytozome
AtFLA22	Arabidopsis thaliana	AT5G16920	Phytozome
PabFLA1	Picea abies	MA_10051181g0010	Phytozome
PabFLA2	Picea abies	MA_153279g0010	Phytozome
PabFLA3	Picea abies	MA_10437029g0030	Phytozome
PabFLA4	Picea abies	MA_99914g0010	Phytozome
PabFLA5	Picea abies	MA_16264g0020	Phytozome
PabFLA6	Picea abies	MA_5116514g0010	Phytozome
PabFLA7	Picea abies	MA_8251628g0010	Phytozome
PabFLA8	Picea abies	MA_4482888g0010	Phytozome
PabFLA9	Picea abies	MA_43595g0010	Phytozome
PabFLA10	Picea abies	MA_7057334g0010	Phytozome
PabFLA11	Picea abies	MA_10433947g0020	Phytozome
PabFLA12	Picea abies	MA_59950g0010	Phytozome
PabFLA13	Picea abies	MA_5195g0010	Phytozome
PabFLA14	Picea abies	MA_309953g0010	Phytozome
PabFLA15	Picea abies	MA_137299g0010	Phytozome
PabFLA16	Picea abies	MA_55418g0010	Phytozome
PabFLA17	Picea abies	MA_28601g0020	Phytozome
PabFLA18	Picea abies	MA_44729g0010	Phytozome
PabFLA19	Picea abies	MA_10397539g0010	Phytozome
PabFLA20	Picea abies	MA_107g0010	Phytozome
PabFLA21	Picea abies	MA_10436490g0010	Phytozome
PabFLA22	Picea abies	MA_216501g0010	Phytozome
PabFLA23	Picea abies	MA_89859g0010	Phytozome
PabFLA24	Picea abies	MA_10360g0010	Phytozome
